# Supplementary material for: Fabrication of Mucoadhesive Films Containing Pharmaceutical Ionic Liquid and Eudragit Polymer Using Pressure-Assisted Microsyringe-Type 3D Printer for Treating Oral Mucositis
Source: Pharmaceutics. 2022 Sep 13;14(9):1930. doi: 10.3390/pharmaceutics14091930 (PMC9505851; doi:10.3390/pharmaceutics14091930)
Supplement: Supplementary file 1 [file pharmaceutics-14-01930-s001.zip]

Archive with 1 entries (1 files):
- pharmaceutics-1894899-supplementary.pdf
